# Supplementary material for: An Updated Protocol for High Throughput Plant Tissue Sectioning
Source: Front Plant Sci. 2017 Oct 4;8:1721. doi: 10.3389/fpls.2017.01721 (PMC5632646; doi:10.3389/fpls.2017.01721)
Supplement: Supplementary file 1 [file Mould_A.ZIP]

Archive with 7 entries (4 files):
- Mould_A/
- Mould_A/base.stl
- __MACOSX/
- __MACOSX/Mould_A/
- __MACOSX/Mould_A/._base.stl
- Mould_A/clamp.stl
- __MACOSX/Mould_A/._clamp.stl
