# Supplementary material for: An Updated Protocol for High Throughput Plant Tissue Sectioning
Source: Front Plant Sci. 2017 Oct 4;8:1721. doi: 10.3389/fpls.2017.01721 (PMC5632646; doi:10.3389/fpls.2017.01721)
Supplement: Supplementary file 3 [file Mould_C.ZIP]

Archive with 9 entries (6 files):
- Mould_C/
- Mould_C/base.stl
- __MACOSX/
- __MACOSX/Mould_C/
- __MACOSX/Mould_C/._base.stl
- Mould_C/clamp.stl
- __MACOSX/Mould_C/._clamp.stl
- Mould_C/middle_section_print_x_2.stl
- __MACOSX/Mould_C/._middle_section_print_x_2.stl
